# Supplementary material for: An immune-related eleven-RNA signature-drived risk score model for prognosis of osteosarcoma metastasis
Source: Sci Rep. 2024 Jun 11;14:13401. doi: 10.1038/s41598-024-54292-6 (PMC11166963; doi:10.1038/s41598-024-54292-6)
Supplement: Supplementary file 6 — Supplementary Information 6. [file 41598_2024_54292_MOESM6_ESM.txt]

1. GSVA评估样本免疫细胞分布
library(genefilter)
library(GSVA)
library(Biobase)
library(stringr)
rm(list=ls())
library(tidyverse)
options(stringsAsFactors = F)
geneSet <- read.csv("d:/immunegeneset.txt",header = F,sep = "\t",) 
class(geneSet)
geneSet <- geneSet %>%
  column_to_rownames("V1")%>%t()
a <- geneSet
a <- a[1:nrow(a),]
set <- colnames(a)
l <- list()
#i <- "Activated CD8 T cell"
for (i in set) {
  x <-  as.character(a[,i])
  x <- x[nchar(x)!=0]
  x <-  as.character(x)
  l[[i]] <-x
}
save(l,file = "d:/gene_set.Rdata")

logTPM=read.table("d:/input-expression.txt",header=T)
save(logTPM,file = "d:/logTPM.Rdata")
load(file = "d:/logTPM.Rdata")
load(file = "d:/gene_set.Rdata")
dat <- as.matrix(logTPM[,-1])
ssgsea<- gsva(dat,l,method='ssgsea',kcdf='Gaussian',abs.ranking=TRUE)
ssgsea.1 <- ssgsea
for (i in colnames(ssgsea)) {
#i <- colnames(ssgsea)[1]
ssgsea.1[,i] <- (ssgsea[,i] -min(ssgsea[,i]))/(max(ssgsea[,i] )-min(ssgsea[,i] ))
}

2. Estimate评估免疫浸润分组
library(estimate)
filterCommonGenes(input.f="d:/input.txt", output.f="d:/expression.gct", id="GeneSymbol")
estimateScore(input.ds = "d:/expression.gct",output.ds="d:/expression_estimate_score.gct",  platform="affymetrix")
plotPurity(scores="d:/expression_estimate_score.gct", platform="affymetrix")
scores=read.table("d:/expression_estimate_score.gct",skip = 2,header = T)
rownames(scores)=scores[,1]
scores=t(scores[,3:ncol(scores)])

3.Limma筛选差异
library(limma)
data<-read.table("d:/input.txt",sep = "\t",header=T,row.names=1)
data<- as.matrix(data)
mode(data)
group<-c(rep(1,N1),rep(2,N2)) 
design <- model.matrix(~ -1+factor(group)) 
colnames(design)<-c("CTRL","CASE") 
design
contrast.matrix <- makeContrasts(High-Low,levels=design)
fit <- lmFit(data, design)
fit1 <- contrasts.fit(fit, contrast.matrix)
fit2 <- eBayes(fit1)
dif <- topTable(fit2, coef = 1,  n = nrow(fit2), lfc = 0) 
write.table(dif, "d:/test.dif.txt", row.names = TRUE, sep = "\t")

4. 单因素cox回归分析
A=read.table("d:/input.txt",header=T,sep="\t")
sur<-Surv(A[,2],A[,3])
fit=coxph(sur~A[,N],data=A)
summary(fit)

A=read.table("d:/input.txt",header=T)
mydata=A[,4:N]
fit=coxph(Surv(A[,2],A[,3])~.,data=mydata)

5. LASSO筛选最优组合
library(glmnet)
data=read.table("d:/input.txt",header=T)
x <- as.matrix(data[,4:N])
y <- data[,3]
alpha1_fit <- glmnet(x,y,alpha=1,family="gaussian")
plot(alpha1_fit,xvar="lambda",label=TRUE)
alpha1.fit <- cv.glmnet(x,y,type.measure = "mse",alpha=1,family="gaussian")
plot(alpha1.fit)

6. 决策线曲线
library(rmda)
data=read.table("d:/input.txt",header=T,sep="\t")
F1.model <- cv_decision_curve(Group~F1,data = data,folds = 2,thresholds = seq(0, 1, by = .01))
F2.model <- cv_decision_curve(Group~F2,data = data,folds = 2,thresholds = seq(0, 1, by = .01))
......
FN.model <- cv_decision_curve(Group~FN,data = data,folds = 2,thresholds = seq(0, 1, by = .01))
full.model <- cv_decision_curve(Group~F1+F2+F3+...+FN,data = data,folds = 2,thresholds = seq(0, 1, by = .01))
plot_decision_curve( list(F1.model,F2.model,F3.model,....,FN.model,full.model),
                    curve.names = c("F1","F2","F3",...."FN","Full"),
                    col = c("gold","green","blue", "red","purple"),confidence.intervals = F,cost.benefit.axis = TRUE,lwd=1,main="",cex.axis=0.8,cex.lab=0.9,ylim=c(0,1),xlim=c(0,1),cex=0.5)
